# Supplementary material for: Flow Chamber System for the Statistical Evaluation of Bacterial Colonization on Materials
Source: Materials (Basel). 2016 Sep 10;9(9):770. doi: 10.3390/ma9090770 (PMC5457037; doi:10.3390/ma9090770)
Supplement: Supplementary file 1 [file materials-09-00770-s001.zip]

Archive with 3 entries (2 files):
- materials-143199-supplementary-1/BAM Sup v2.pdf
- materials-143199-supplementary-1/BAM.gmic
- materials-143199-supplementary-1/
